# Supplementary material for: Multi-tissue transcriptomic study reveals the main role of liver in the chicken adaptive response to a switch in dietary energy source through the transcriptional regulation of lipogenesis
Source: BMC Genomics. 2018 Mar 7;19:187. doi: 10.1186/s12864-018-4520-5 (PMC5842524; doi:10.1186/s12864-018-4520-5)
Supplement: Supplementary file 1 — Composition of diets. (XLSX 34 kb) [file 12864_2018_4520_MOESM1_ESM.xlsx]

## Sheet: Feuil1
	Composition (g/kg)	Starting diet	Growing HF diet	Growing LF diet
		(0-21 days)	(22-63 days)	(22-63 days)
	Maize	274.20	272.50	102.30
	Soya bean meal	201.00	239.80	105.30
	Wheat	334.60	250.00	400.00
	Starch			192.00
	Cellulose		50.00
	Corn gluten meal	70.00	22.90	24.20
	Peas	60.00	60.00	60.00
	Soya proteins			70.00
	Dicalcium phosphate	18.40	16.30	15.90
	Rapeseed oil	10.00	22.00	5.00
	Soya oil	5.00	41.00
	Calcium carbonate	12.60	8.60	9.00
	Vitamins and trace minerals	5.00	5.00	5.00
	Salt	3.00	3.00	3.00
	DL Methionine	1.70	2.30	2.00
	HCl Lysine	4.00	1.40	1.10
	Threonine	0.30
	Anticoccidiostatic (Clinacox)	0.20	0.20	0.20
	Titanium dioxyde		5	5
	Characteristics (g/kg)
	Metabolisable energy (MJ/kg)	12.12	12.54	12.54
	Crude proteins	210.00	190.00	190.00
	Lysine	12.20	10.47	10.43
	Sulfur AA	8.56	8.19	8.23
	Tryptophane	2.13	2.14	2.24
	Threonine	7.59	6.82	6.56
	Calcium	11.02	9.02	9.00
	Available phosphorus	4.20	3.71	3.70
	SFA (% total FA)	3.78 (11%)	9.67 (12%)	2.11 (12%)
	MUFA (% total FA)	11.09 (33%)	25.90 (32%)	5.36 (31%)
	PUFA (% total FA)	18.71 (56%)	44.66 (56%)	9.55 (57%)
	n-3 FA	2.10	5.84	1.03
	n-6 FA	16.61	38.82	8.52
	n-6 / n-3 FA	7.9	6.6	8.3
	Total fat	39.00	84.93	22.00
