# Supplementary material for: Multi-tissue transcriptomic study reveals the main role of liver in the chicken adaptive response to a switch in dietary energy source through the transcriptional regulation of lipogenesis
Source: BMC Genomics. 2018 Mar 7;19:187. doi: 10.1186/s12864-018-4520-5 (PMC5842524; doi:10.1186/s12864-018-4520-5)
Supplement: Supplementary file 3 — Primers used for DEG validation by RT-qPCR. (XLSX 13 kb) [file 12864_2018_4520_MOESM3_ESM.xlsx]

## Sheet: Additional file 3_new2
Gene Symbol	Gene ID	Gene Name	Forward Primer (5' → 3')	Reverse Primer (5' → 3')
AACS	ENSGALG00000002899	acetoacetyl-CoA synthetase	CATGCGTTCAGCGAGGATCT	CTTCACGGCCACTTCCACTT
ACACA	ENSGALG00000005439	acetyl-CoA carboxylase alpha	GAGCAAACTGAAGGAGCGGG	TCCGAGATGTTTTCCAGTCCA
ACLY	ENSGALG00000003475	ATP citrate lyase	AGGTGAGGATCTTTGTGCGG	GGGTGGTTGGTTGGGGATAG
ACSBG2	ENSGALG00000001749	acyl-CoA synthetase bubblegum family member 2	CCGGTGGTGGCACAGAAATA	CCCCACATCACTGCCGAAG
ACSL5	ENSGALG00000008840	acyl-CoA synthetase long-chain family member 5	TGGTTAGACTGGGGAAAGCAG	CGTTGGCGTCAAGAGTCCAT
ADIPOR2	ENSGALG00000013000	adiponectin receptor 2	AGACTGGCAACATCTGGACG	CTCCTGCACAGGTGCTACAA
APOA1	ENSGALG00000007114	apolipoprotein A-I	CCATCGCCCAGTTCGAGTC	TAGTAGGGAGCCATGTCCTCA
CPT1A	ENSGALG00000007077	carnitine palmitoyltransferase 1A (liver)	CCCTGAAAATGCTGCTTTCCTA	TGGTGCCTGCAGAAAGTTTG
CRAT	ENSGALG00000004466	carnitine O-acetyltransferase	GCAATAGACCGCCACCTCTT	ACCACGGGACCAAAACACAT
CYP8B1	ENSGALG00000005307	cytochrome P450, family 8, subfamily B, polypeptide 1	GGGTTACGCACTGGACTTCA	CCAAAGCAGAAGGGGTCCAT
DGAT2	ENSGALG00000009114	diacylglycerol O-acyltransferase homolog 2 (mouse)	GTGGGCTCTTCTCCTCGAAC	CACGTACACGCTGTGGTAGA
ELOVL6	ENSGALG00000012131	ELOVL fatty acid elongase 6	GCTAAGCAAAGCACCTGAACT	GTCATAAACCAGCCACCGCC
ESR2	ENSGALG00000011801	estrogen receptor 2 (ER beta)	CCTCCCAGCAGCAAACAACT	AGTCATACACCGGGACCACA
FASN	ENSGALG00000002747	fatty acid synthase	TGAAGGACCTTATCGCATTGC	GCATGGGAAGCATTTTGTTGT
HIF1A	ENSGALG00000011870	hypoxia inducible factor 1, alpha subunit (basic helix-loop-helix transcription factor)	ACGGTCACAATGGAGTGGAG	CTCGTGAGTTGGGGTAGTCC
HMGCL	ENSGALG00000004057	3-hydroxymethyl-3-methylglutaryl-CoA lyase	TACATGCTGAATGGCCTGGG	TGACTCACGAGCAAACCTCC
HMOX1	ENSGALG00000012550	heme oxygenase (decycling) 1	CCCGAATGAATGCCCTTGAGA	CTTGTGCGAAGCTCTGCCTT
HPGDS	ENSGALG00000010402	hematopoietic prostaglandin D synthase	AGGGGACAAGAAGTGGTTTGT	TGCCAGGTCAGCTTTGTAGG
IL1R1	ENSGALG00000016783	interleukin 1 receptor, type I	TGGGAGGAATGATTTAGCAGGA	CACAGCAAGATGTTTTTCAGATGC
IL20RA	ENSGALG00000013869	interleukin 20 receptor, alpha	TGAAGATGGCTGACACAGTGG	ACAATCTGCCAGTGTTTGGGT
IL7R	ENSGALG00000013372	interleukin 7 receptor	GGAGCGACTGTGTAAGAGGC	TGCAGGACTTCGCTTCAAGT
INSIG1	ENSGALG00000017394	insulin induced gene 1	GCCTCGGACTGGGAATTACA	GCTGGCGTCCTATGTTTCCT
LIPG	ENSGALG00000002712	lipase, endothelial	AGCTCTGGTTTGTGAAGTGC	GCTATTTGCTTTAAGTGCTACCAA
LPIN1	ENSGALG00000016456	lipin 1	CGTCAACCCCAAAGGAGAACT	GGCAGAGGTTCTCTCCAGTA
ME1	ENSGALG00000015849	malic enzyme 1, NADP(+)-dependent, cytosolic	CGCCTGTACCCTCCTTTAGT	GGTGGTGGCAGTGTTATTCCT
MTTP	ENSGALG00000012271	microsomal triglyceride transfer protein	GATGTCCAACTCAGGCCAGT	CCACCTTGGAAGTCTGCACT
NFE2L1	ENSGALG00000011937	nuclear factor, erythroid 2-like 1	CTTCAGCTCCACCAACTTCAG	GCACTGGGTTGAAACCTTCT
PCK1	ENSGALG00000007636	phosphoenolpyruvate carboxykinase 1 (soluble)	GCCTTTAACTGGCAGCATGGA	GGTCTCATGGCAAATGGATCA
PGM1	ENSGALG00000011016	phosphoglucomutase 1	ACTGTGCGGCTCTACATTGA	TGCCAGGACGAGCCTTTATG
PLIN2	ENSGALG00000015090	perilipin 2	GGTGATGAATCGCATAGTGCTG	GCAGCCCCTGTATGCTTGTA
PNPLA3	ENSGALG00000014190	patatin-like phospholipase domain containing 3	TGCTGGTACAGTTTATTCCCAG	GATTCCCAGAGCCAGGTTTCA
PPARD	ENSGALG00000002588	peroxisome proliferator-activated receptor delta	CAAGCACATCTACAACGCCTAC	TGTTTCCAGACCAGCCCCTT
PPARG	ENSGALG00000004974	peroxisome proliferator-activated receptor gamma	AGCCCAAGTTTGAGTTTGCTG	GCTCCAAAGCTTGCAACAGAT
SCD	ENSGALG00000005739	stearoyl-CoA desaturase (delta-9-desaturase)	CCATTATTGGGCTGACGCTG	AGTCAAGAAGATCCGCAGGG
SLC22A16	ENSGALG00000015055	solute carrier family 22 (organic cation/carnitine transporter), member 16	TCTGGTTCACTGGAAGCCTG	TTTGTCCATCCCAATGCAAGC
SLC22A4	ENSGALG00000006762	solute carrier family 22 (organic cation/carnitine transporter), member 4	GTACCGCTCCACCATCGTCAG	AGCCGATGAGGACACCCAC
SLC40A1	ENSGALG00000002433	solute carrier family 40 (iron-regulated transporter), member 1	GTCCTGAGCCTGTGCCTTTA	CCGCCACATTTTCTTGGAGC
SREBF1	ENSGALG00000027188	sterol regulatory element binding transcription factor 1	GTCGGCGATCCTGAGGAA	CTCTTCTGCACGGCCATCTT
STARD4	ENSGALG00000000241	StAR-related lipid transfer (START) domain containing 4	GCACCAAGGGAGTTTGTTGAT	GTCAAAAGGCTGTGGCTAGGA
STARD5	ENSGALG00000021193	StAR-related lipid transfer (START) domain containing 5	GGCTGCTTCTGCATACCTCTT	CTGGGGAAGATAGCCACCAAG
STEAP3	ENSGALG00000012117	STEAP family member 3, metalloreductase	ACTTGCCATCACCTCACTTCC	AGGTGGGAGGCAGGTAGAAC
TADA2A	ENSGALG00000005452	transcriptional adaptor 2A	CTCCCTTCCTCCTGTGCTTG	AGTCCATCACAGCTTCCAGC
THRSP	ENSGALG00000017267	thyroid hormone responsive	AAAGCTCTCACCCGGAGGTA	GTGGGACTTGGCACAGGAAT
TLR5	ENSGALG00000009392	toll-like receptor 5	ATGGGTGGTGTGTAGAAGCC	ATCTTCAGGCCAACGCAGAT
UGP2	ENSGALG00000008855	UDP-glucose pyrophosphorylase 2	ACTGGATCACCTCACGGTTT	GTCCAAGATCCGAAGATTGCC
RPS8	ENSGALG00000010124	Ribosomal protein S8 Fragment	TGAGCGGAAGAAGAATGCCA	ACACATAGCCATCAGCTCGG
TOP2B	ENSGALG00000011300	DNA topoisomerase 2-beta	GGGAGAGGGGCAAAGAAAAGG	GGCAAAGCCTGACTGGAAGAT
GAPDH	ENSGALG00000014442	Glyceraldehyde-3-phosphate dehydrogenase	GCTAAGGCTGTGGGGAAAGT	TCAGCAGCAGCCTTCACTAC
