# Supplementary material for: Multi-tissue transcriptomic study reveals the main role of liver in the chicken adaptive response to a switch in dietary energy source through the transcriptional regulation of lipogenesis
Source: BMC Genomics. 2018 Mar 7;19:187. doi: 10.1186/s12864-018-4520-5 (PMC5842524; doi:10.1186/s12864-018-4520-5)
Supplement: Supplementary file 4 — DEG in liver between the two diets and some features. Array_FC and Array_Pvalue provide the HF/LF expression ratio and the p-value adjusted for the multiple test obtained with the microarray technology. qPCR_FC and qPCR_Pvalue provide the HF/LF expression ratio and the p-value obtained with the RT-qPCR technology. (XLSX 70 kb) [file 12864_2018_4520_MOESM4_ESM.xlsx]

## Sheet: AdditionalFile4_DEF.txt
Gene_Symbol	Gene_ID	Array_FC	Array_Pvalue	qPCR_FC	qPCR_Pvalue	qPCR_Validation
AACS	ENSGALG00000002899	0.68	0.0163	0.68	0.00059	VALIDATED
ACACA	ENSGALG00000005439	0.62	0.0002	0.6	6.74e-05	VALIDATED
ACLY	ENSGALG00000003475	0.6	0.0001	0.58	5.93e-06	VALIDATED
ACSBG2	ENSGALG00000001749	0.45	0	0.36	4.68e-12	VALIDATED
ACSL5	ENSGALG00000008840	0.52	0	0.59	2.27e-08	VALIDATED
ADIPOR2	ENSGALG00000013000	0.76	0.0196	0.89	0.155	NOT VALIDATED
APOA1	NM_205525	0.82	0.0019	0.85	0.00118	VALIDATED
CPT1A	ENSGALG00000007077	1.46	0.0036	1.52	3.43e-07	VALIDATED
CRAT	ENSGALG00000004466	1.29	0.0065	1.29	5.22e-05	VALIDATED
CYP8B1	ENSGALG00000005307	2.06	0.0463	2.5	5.58e-05	VALIDATED
DGAT2	XM_419374	0.73	0.0233	0.7	0.0269	VALIDATED
ELOVL6	ENSGALG00000012131	0.73	0.0042	0.85	0.0421	VALIDATED
ESR2	ENSGALG00000011801	1.37	0.0135	1.3	0.00513	VALIDATED
FASN	ENSGALG00000040896	0.4	0	0.37	1.25e-11	VALIDATED
HIF1A	ENSGALG00000011870	0.8	0	0.88	0.0104	VALIDATED
HMGCL	ENSGALG00000004057	0.51	0.0007	0.48	7.94e-07	VALIDATED
HMOX1	ENSGALG00000012550	1.27	0.0044	1.34	9.42e-05	VALIDATED
HPGDS	ENSGALG00000010402	1.21	0.0139	1.28	0.000196	VALIDATED
IL1R1	ENSGALG00000016783	1.44	0.0385	1.62	0.000146	VALIDATED
IL20RA	ENSGALG00000013869	1.32	0.0282	1.31	0.0079	VALIDATED
IL7R	ENSGALG00000013372	1.42	0.003	1.62	4.25e-05	VALIDATED
INSIG1	ENSGALG00000017394	0.75	0.0166	0.74	0.00973	VALIDATED
LIPG	ENSGALG00000002712	0.6	0.0001	0.42	8.89e-06	VALIDATED
LPIN1	ENSGALG00000016456	0.66	0	0.62	9.53e-08	VALIDATED
ME1	ENSGALG00000015849	0.56	0.011	0.58	0.000777	VALIDATED
MTTP	ENSGALG00000012271	0.69	0.0005	0.71	4.74e-05	VALIDATED
NFE2L1	ENSGALG00000011937	1.2	0.0414	0.93	0.351	NOT VALIDATED
PCK1	ENSGALG00000007636	0.32	0.0014	0.34	2.72e-08	VALIDATED
PGM1	ENSGALG00000011016	0.79	0	0.87	0.0389	VALIDATED
PLIN2	ENSGALG00000015090	0.55	0	0.52	1.14e-08	VALIDATED
PNPLA3	ENSGALG00000014190	0.65	0	0.57	0.000718	VALIDATED
PPARD	ENSGALG00000002588	0.76	0.0007	0.7	0.000469	VALIDATED
PPARG	ENSGALG00000004974	0.81	0.0272	0.92	0.233	NOT VALIDATED
SCD	ENSGALG00000005739	0.16	0	0.12	5.55e-10	VALIDATED
SLC22A16	ENSGALG00000015055	1.38	0.0068	1.79	0.000205	VALIDATED
SLC22A4	ENSGALG00000006762	1.29	0.0334	1.07	0.595	NOT VALIDATED
SLC40A1	ENSGALG00000002433	0.74	0.0276	1.11	0.0729	NOT VALIDATED
SREBF1	NM_204126	0.64	0	0.57	1.4e-08	VALIDATED
STARD4	ENSGALG00000000241	0.7	0.0187	0.73	0.0034	VALIDATED
STARD5	ENSGALG00000021193	0.64	0.0003	0.67	1.5e-05	VALIDATED
STEAP3	ENSGALG00000012117	1.28	0.0082	1.31	0.000924	VALIDATED
TADA2A	ENSGALG00000005452	0.58	0	0.53	5.22e-06	VALIDATED
THRSP	ENSGALG00000017267	0.66	0.0273	0.51	0.000138	VALIDATED
TLR5	ENSGALG00000009392	1.63	0.0189	1.52	0.0166	VALIDATED
UGP2	ENSGALG00000008855	0.69	0.0299	0.57	1.67e-06	VALIDATED
ABAT	ENSGALG00000007334	0.72	0.0121	NA	NA
ABCA8	ENSGALG00000021399	1.44	0.0067	NA	NA
ABCB1	ENSGALG00000023271	2.55	0.0005	NA	NA
ABHD5	ENSGALG00000011510	0.67	0.004	NA	NA
ABLIM1	ENSGALG00000009048	1.25	0.0435	NA	NA
ACAT2	ENSGALG00000011659	0.72	0.0037	NA	NA
ACHE	NM_205418	0.62	0.0014	NA	NA
ACOT13	ENSGALG00000013632	0.73	0.0036	NA	NA
ACSL1	ENSGALG00000010628	1.28	0.0121	NA	NA
ACSL3	ENSGALG00000005206	0.79	0	NA	NA
ACSL6	ENSGALG00000006644	0.53	0	NA	NA
ADAMTS13	XM_415435	1.2	0.0275	NA	NA
ADCY1	ENSGALG00000012433	1.62	0.0095	NA	NA
ADCY5	ENSGALG00000011699	1.2	0.0457	NA	NA
AGPAT2	ENSGALG00000023517	0.64	0	NA	NA
AGRP	ENSGALG00000002244	0.57	0.0034	NA	NA
AKIP1	ENSGALG00000020510	0.8	0.0449	NA	NA
AKR1D1	ENSGALG00000012834	0.6	0.0009	NA	NA
ALG14	ENSGALG00000005583	1.3	0.0116	NA	NA
AMOT	ENSGALG00000007952	1.26	0.0103	NA	NA
ANGPTL3	ANGPTL3	0.82	0.003	NA	NA
ANGPTL4	ENSGALG00000000619	0.4	0.0001	NA	NA
ANKH	ENSGALG00000012964	0.83	0.0144	NA	NA
ANKRD9	ENSGALG00000011376	0.5	0.0001	NA	NA
AP3S1	ENSGALG00000002341	0.79	0.0092	NA	NA
ARF1	ENSGALG00000005393	0.82	0.0437	NA	NA
ARL2BP	NM_001007970	1.2	0.034	NA	NA
ATF3	CR389106	0.72	0.0292	NA	NA
ATOH8	ENSGALG00000020110	1.45	0.0104	NA	NA
ATP2A2	ENSGALG00000003835	0.82	0.0186	NA	NA
B3GALT5	ENSGALG00000016128	1.25	0.0131	NA	NA
BACH1	ENSGALG00000015828	0.73	0.004	NA	NA
BAK1	ENSGALG00000003182	0.73	0.0048	NA	NA
BEND4	ENSGALG00000014242	1.36	0.0246	NA	NA
BMP2K	ENSGALG00000010885	1.24	0.012	NA	NA
BRCC3	ENSGALG00000005383	1.2	0.0069	NA	NA
BRD1	CR354291	0.64	0.0179	NA	NA
BTG2	BX950447	0.66	0.0003	NA	NA
BUB1	ENSGALG00000008233	0.73	0.0168	NA	NA
BZW1	ENSGALG00000008220	0.83	0.0006	NA	NA
C11orf57	ENSGALG00000007882	0.83	0.0019	NA	NA
C13H5orf24	XM_414628	0.79	0.0068	NA	NA
C14orf159	ENSGALG00000010703	0.75	0.0292	NA	NA
C15H12orf51	ENSGALG00000014531	0.8	0.0294	NA	NA
C19H17orf78	ENSGALG00000005445	0.52	0	NA	NA
C1orf131	ENSGALG00000020009	0.75	0.0017	NA	NA
C21orf7	ENSGALG00000015822	0.58	0.0357	NA	NA
C2H6orf145	XM_418967	0.83	0.0497	NA	NA
C2H8orf22	DR413521	1.49	0.0177	NA	NA
C2orf43	ENSGALG00000016487	0.72	0.0089	NA	NA
C3H1orf124	XM_419571	0.83	0.0385	NA	NA
C3orf67	ENSGALG00000007168	0.62	0.0068	NA	NA
C5orf24	ENSGALG00000006371	0.82	0.0121	NA	NA
C6	ENSGALG00000014840	1.34	0.0121	NA	NA
C7orf41	ENSGALG00000011538	1.25	0.0003	NA	NA
C8B	ENSGALG00000010853	1.23	0.0074	NA	NA
C8H1orf9	XM_422229	0.76	0.0232	NA	NA
CA2	ENSGALG00000015862	0.69	0.0005	NA	NA
CA4	ENSGALG00000005360	1.75	0.0416	NA	NA
CAB39	ENSGALG00000005532	0.83	0.002	NA	NA
CABLES1	ENSGALG00000014998	1.25	0.0007	NA	NA
CAMK1D	ENSGALG00000009866	2.78	0.0338	NA	NA
CAST	ENSGALG00000014682	1.25	0.0363	NA	NA
CCDC82	ENSGALG00000013489	1.31	0.0444	NA	NA
CCNG2	ENSGALG00000010347	0.46	0.0001	NA	NA
CCNYL1	ENSGALG00000008485	0.82	0.0099	NA	NA
CCSAP	ENSGALG00000011084	0.74	0.0085	NA	NA
CD151	ENSGALG00000006856	0.78	0.0473	NA	NA
CD320	NM_001044645	0.77	0.0143	NA	NA
CD82	ENSGALG00000008044	1.2	0.0195	NA	NA
CD99L2	ENSGALG00000009075	0.71	0	NA	NA
CDKN2B	NM_204433	0.43	0	NA	NA
CEBPA	ENSGALG00000004864	0.61	0	NA	NA
CFL2	ENSGALG00000010027	0.77	0.0277	NA	NA
CHD2	ENSGALG00000006949	0.76	0.0333	NA	NA
CHFR	ENSGALG00000002180	0.83	0.0028	NA	NA
CHKA	XM_421045	0.67	0.0395	NA	NA
CIDEA	ENSGALG00000000018	1.31	0.0154	NA	NA
CLCN5	ENSGALG00000007234	1.3	0.0157	NA	NA
CMBL	ENSGALG00000013033	1.28	0.0474	NA	NA
COBL	ENSGALG00000013102	1.28	0.0372	NA	NA
COCH	ENSGALG00000009920	1.21	0.0184	NA	NA
COMT	ENSGALG00000002024	1.28	0.0013	NA	NA
CP	ENSGALG00000010434	1.39	0.0453	NA	NA
CPEB4	ENSGALG00000014074	0.83	0.0074	NA	NA
CSNK1G1	ENSGALG00000002279	0.5	0	NA	NA
CTRL	ENSGALG00000001679	0.64	0.0184	NA	NA
CXADR	ENSGALG00000015701	1.34	0.0009	NA	NA
CYFIP2	ENSGALG00000003818	1.23	0.0071	NA	NA
CYP1A1	ENSGALG00000023851	1.5	0.0234	NA	NA
CYP1A4	ENSGALG00000001325	1.63	0.0016	NA	NA
CYP4B1	ENSGALG00000010469	1.5	0.0061	NA	NA
DAAM2	ENSGALG00000010055	1.2	0.0213	NA	NA
DAB1	ENSGALG00000010857	1.71	0.0086	NA	NA
DAPP1	ENSGALG00000000056	0.76	0.0158	NA	NA
DARS2	ENSGALG00000023749	0.83	0.0089	NA	NA
DCBLD1	CR523307	0.72	0.023	NA	NA
DENND4A	ENSGALG00000007500	1.31	0.0204	NA	NA
DGCR14	ENSGALG00000005885	0.8	0.0104	NA	NA
DIS3L2	ENSGALG00000007767	0.8	0.0352	NA	NA
DLAT	ENSGALG00000007904	0.75	0.0152	NA	NA
DMBT1	CR387741	1.22	0.0143	NA	NA
DUS1L	ENSGALG00000002788	1.23	0.0469	NA	NA
DUSP14	ENSGALG00000005455	0.48	0	NA	NA
DYDC1	ENSGALG00000002432	0.52	0.0088	NA	NA
DYNC1LI1	ENSGALG00000011491	0.72	0.0005	NA	NA
EAF2	ENSGALG00000011657	0.51	0.0001	NA	NA
EEF1B2	ENSGALG00000008590	1.51	0.0388	NA	NA
EHBP1	ENSGALG00000008906	1.23	0.0373	NA	NA
ELF3	ENSGALG00000000616	0.63	0.0061	NA	NA
ELOVL3	ENSGALG00000005606	0.76	0.0357	NA	NA
ENPEP	ENSGALG00000012108	0.66	0.0378	NA	NA
EPB41L1	ENSGALG00000001026	0.82	0.0257	NA	NA
EPCAM	ENSGALG00000008969	1.3	0.031	NA	NA
EPT1	ENSGALG00000016560	0.79	0.0074	NA	NA
ESCO1	ENSGALG00000014936	0.72	0.0003	NA	NA
ETV5	ENSGALG00000005768	0.83	0.0222	NA	NA
EVA1C	ENSGALG00000015888	1.38	0.0166	NA	NA
EVC	ENSGALG00000015037	1.21	0.001	NA	NA
F2RL1	ENSGALG00000014984	0.82	0.0021	NA	NA
FABP7	ENSGALG00000014866	0.56	0.0004	NA	NA
FADS6	ENSGALG00000007770	1.23	0.0357	NA	NA
FAM108A1	ENSGALG00000018810	0.71	0	NA	NA
FAM110B	ENSGALG00000015424	1.21	0.0036	NA	NA
FAM125B	ENSGALG00000000950	0.74	0.0351	NA	NA
FAM134B	ENSGALG00000012960	1.32	0.0284	NA	NA
FAM135A	ENSGALG00000015969	0.74	0.0001	NA	NA
FAM13B	ENSGALG00000013558	1.23	0.0096	NA	NA
FAM82A1	ENSGALG00000010554	1.2	0.0299	NA	NA
FBLN1	ENSGALG00000014233	1.27	0.0332	NA	NA
FKTN	ENSGALG00000015443	0.83	0.001	NA	NA
FMNL2	CR386521	0.83	0.0312	NA	NA
FOXK2	XM_425369	0.76	0.0399	NA	NA
FRMD4B	ENSGALG00000014627	1.26	0.0015	NA	NA
FSHR	ENSGALG00000009100	1.3	0.0007	NA	NA
FZ-8	AF463494	0.8	0.0452	NA	NA
FZD5	ENSGALG00000008481	0.82	0.0399	NA	NA
GADD45B	ENSGALG00000000212	0.57	0.039	NA	NA
GAL10	ENSGALG00000016667	0.72	0.0448	NA	NA
GAL5	ENSGALG00000016671	0.79	0.0264	NA	NA
GALE	ENSGALG00000004047	0.82	0.0396	NA	NA
GART	ENSGALG00000015983	0.76	0.0144	NA	NA
GBA2	ENSGALG00000002412	0.83	0.0022	NA	NA
GCNT7	BX931972	1.28	0.0314	NA	NA
GINM1	ENSGALG00000012370	1.22	0.005	NA	NA
GLIPR2	ENSGALG00000013578	0.75	0.0142	NA	NA
GLT1D1	ENSGALG00000002679	0.8	0.0152	NA	NA
GNPAT	ENSGALG00000011163	0.75	0.0005	NA	NA
GNPNAT1	ENSGALG00000012414	0.82	0.0115	NA	NA
GOLT1B	ENSGALG00000013175	0.82	0.0139	NA	NA
GPAM	ENSGALG00000008795	0.63	0.0016	NA	NA
GPR27	ENSGALG00000022635	0.55	0.0092	NA	NA
GPRC5A	ENSGALG00000011796	0.71	0.0307	NA	NA
GPX3	ENSGALG00000004521	1.28	0.0377	NA	NA
GRAMD1B	ENSGALG00000006494	0.43	0	NA	NA
GRB10	ENSGALG00000013100	0.74	0.001	NA	NA
GXYLT2	ENSGALG00000007804	0.83	0.0284	NA	NA
H2AFZ	ENSGALG00000014023	0.8	0.0178	NA	NA
HAO2	ENSGALG00000014766	1.43	0.0084	NA	NA
HDX	ENSGALG00000007041	0.64	0	NA	NA
HHEX	NM_205252	0.8	0.0388	NA	NA
HIPK3	ENSGALG00000011695	0.78	0.0064	NA	NA
HKDC1	ENSGALG00000021039	0.66	0.0388	NA	NA
HMGA2	NM_205001	1.32	0.01	NA	NA
HOMER2	ENSGALG00000006008	1.25	0.0443	NA	NA
HSD17B7	ENSGALG00000002681	0.75	0.0275	NA	NA
IFT80	ENSGALG00000009559	0.46	0.0068	NA	NA
IGSF5	ENSGALG00000016132	1.3	0.0166	NA	NA
IL13RA1	ENSGALG00000006032	1.22	0.0055	NA	NA
INPP5F	ENSGALG00000009445	1.23	0.0007	NA	NA
IRF10	ENSGALG00000006448	0.68	0.0005	NA	NA
ITGB5	ENSGALG00000011778	1.24	0.0153	NA	NA
ITPKB	ENSGALG00000009068	1.53	0.0174	NA	NA
JMJD6	ENSGALG00000001802	0.77	0.0007	NA	NA
JUN	ENSGALG00000010870	0.66	0.0047	NA	NA
KANK4	ENSGALG00000010953	1.24	0.0403	NA	NA
KAT2B	ENSGALG00000011278	0.83	0.0074	NA	NA
KAT7	ENSGALG00000009944	0.8	0.0364	NA	NA
KCNAB2	ENSGALG00000000912	0.46	0	NA	NA
KCNB2	ENSGALG00000022800	1.47	0.0057	NA	NA
KCNT2	ENSGALG00000002451	1.31	0.0055	NA	NA
KCTD14	ENSGALG00000017266	0.72	0.0018	NA	NA
KCTD6	ENSGALG00000007111	0.76	0.0396	NA	NA
KDSR	ENSGALG00000012882	1.21	0.0213	NA	NA
KIAA1467	ENSGALG00000011800	0.83	0.0179	NA	NA
KIF1B	ENSGALG00000002726	0.81	0.0008	NA	NA
KLB	XR_026634	1.4	0.0049	NA	NA
KLHL14	ENSGALG00000015186	1.31	0.0016	NA	NA
KLHL24	ENSGALG00000002277	1.21	0.0196	NA	NA
LANCL3	ENSGALG00000016265	0.79	0.002	NA	NA
LDLRAP1	ENSGALG00000001051	0.83	0.0018	NA	NA
LEAP2	ENSGALG00000007099	0.78	0.0264	NA	NA
LETM2	ENSGALG00000003305	0.8	0.0018	NA	NA
LIMD1	ENSGALG00000011848	0.81	0.0133	NA	NA
LMCD1	ENSGALG00000008349	1.29	0.0068	NA	NA
LMX1A	ENSGALG00000003424	0.8	0.0166	NA	NA
LOC100857298	BX931209	0.79	0.0085	NA	NA
LOC100857873	CR387087	0.65	0	NA	NA
LOC100857899	ENSGALG00000003464	0.68	0.0004	NA	NA
LOC100858218	BX933916	1.23	0.0022	NA	NA
LOC100859048	CR390700	1.79	0.0036	NA	NA
LOC100859137	NM_213578	0.74	0.0009	NA	NA
LOC100859158	CR388483	0.36	0	NA	NA
LOC100859350	ENSGALG00000022637	1.34	0.0284	NA	NA
LOC100859439	BX932567	0.65	0.0345	NA	NA
LOC100859550	CR352877	0.63	0	NA	NA
LOC100859733	BX935999	0.79	0.0115	NA	NA
LOC100859734	CR385700	1.3	0.0029	NA	NA
LOC415664	ENSGALG00000001791	1.29	0.0169	NA	NA
LOC415969	ENSGALG00000005020	0.78	0	NA	NA
LOC416911	XR_026866	0.72	0.0029	NA	NA
LOC417380	ENSGALG00000021510	0.26	0	NA	NA
LOC418298	ENSGALG00000014680	0.75	0.0029	NA	NA
LOC419322	CR353428	0.67	0.0118	NA	NA
LOC419409	ENSGALG00000001483	0.61	0.0168	NA	NA
LOC419500	ENSGALG00000004703	0.36	0	NA	NA
LOC422151	ENSGALG00000004169	0.8	0.0162	NA	NA
LOC423347	ENSGALG00000010225	1.62	0.0134	NA	NA
LOC423849	ENSGALG00000007645	0.76	0.0264	NA	NA
LOC424241	ENSGALG00000011653	0.64	0.0001	NA	NA
LOC425209	CR338694	1.2	0.0069	NA	NA
LOC425295	BU377450	1.35	0.0151	NA	NA
LOC425623	CR390716	1.29	0.0079	NA	NA
LOC427491	ENSGALG00000003644	0.72	0.0124	NA	NA
LOC768701	ENSGALG00000005512	0.76	0.0004	NA	NA
LOC769339	ENSGALG00000021087	1.28	0.0003	NA	NA
LOC769554	XM_001232845	1.55	0.0404	NA	NA
LOC769787	BX929698	0.8	0.0137	NA	NA
LOC770154	ENSGALG00000023444	0.73	0.0443	NA	NA
LOC770321	ENSGALG00000015277	0.72	0.0089	NA	NA
LOC770321	ENSGALG00000021827	0.75	0.0089	NA	NA
LOC771098	ENSGALG00000008592	0.83	0.0485	NA	NA
LOC771401	CO503234	1.23	0.0182	NA	NA
LOC776432	XM_001235954	1.29	0.0265	NA	NA
LPCAT3	ENSGALG00000014570	0.7	0	NA	NA
LPL	ENSGALG00000015425	1.42	0.0116	NA	NA
LRP11	ENSGALG00000019987	0.55	0.0255	NA	NA
LRRC8C	ENSGALG00000006170	0.73	0.0087	NA	NA
LRRFIP2	ENSGALG00000012266	0.82	0.0005	NA	NA
LTC4S	ENSGALG00000021275	0.67	0.0424	NA	NA
LURAP1L	ENSGALG00000023301	0.75	0	NA	NA
LYN	ENSGALG00000018967	0.83	0.0166	NA	NA
MAGI1	ENSGALG00000007431	1.34	0.0045	NA	NA
MAP3K5	XM_419725	0.78	0.0001	NA	NA
MAPK6	ENSGALG00000004690	0.74	0	NA	NA
MARCH6	CO759556	0.83	0.0008	NA	NA
MC5R	ENSGALG00000013890	1.48	0.0022	NA	NA
MCC	ENSGALG00000000208	1.22	0.0094	NA	NA
MDH1	ENSGALG00000008858	0.82	0.0044	NA	NA
METTL22	ENSGALG00000000305	0.79	0.0286	NA	NA
MFN1	NM_001012931	0.81	0.016	NA	NA
MFSD2A	ENSGALG00000003879	0.59	0	NA	NA
MICAL3	ENSGALG00000013042	0.75	0.0258	NA	NA
MID1	ENSGALG00000016603	1.27	0.0391	NA	NA
MPP2	ENSGALG00000002740	1.26	0.0385	NA	NA
MT3	ENSGALG00000014616	1.67	0.0136	NA	NA
MYL10	ENSGALG00000001793	2.06	0.038	NA	NA
MYLIP	ENSGALG00000012704	0.8	0.0115	NA	NA
MYOM1	ENSGALG00000014847	1.34	0.0315	NA	NA
NAAA	ENSGALG00000011529	0.79	0.0134	NA	NA
NDFIP2	ENSGALG00000016909	1.21	0.036	NA	NA
NEDD4	ENSGALG00000004347	0.82	0.0227	NA	NA
NMNAT1	ENSGALG00000002637	0.56	0.0094	NA	NA
NOS2	ENSGALG00000005693	1.2	0.0044	NA	NA
NOX1	ENSGALG00000006707	0.65	0.0006	NA	NA
NPC1	ENSGALG00000015030	0.81	0.0007	NA	NA
NRG2	ENSGALG00000000917	1.4	0.0008	NA	NA
NRIP1	ENSGALG00000015681	0.82	0.0144	NA	NA
NT5DC3	ENSGALG00000012734	0.82	0.039	NA	NA
NUFIP2	ENSGALG00000004042	0.75	0.0239	NA	NA
OAT	ENSGALG00000000054	0.64	0.0203	NA	NA
OSCP1	ENSGALG00000002123	1.25	0.0262	NA	NA
OSGIN1	ENSGALG00000003323	1.58	0.0012	NA	NA
PACRG	ENSGALG00000011560	0.7	0.02	NA	NA
PAICS	ENSGALG00000013726	0.65	0.0093	NA	NA
PALMD	ENSGALG00000005442	0.81	0.0398	NA	NA
PANK3	ENSGALG00000001895	0.82	0.0062	NA	NA
PARS2	ENSGALG00000010789	1.22	0.0437	NA	NA
PCP4	ENSGALG00000022819	1.32	0.0466	NA	NA
PDE3B	ENSGALG00000006035	1.21	0.0003	NA	NA
PDGFRL	ENSGALG00000013617	1.39	0.0442	NA	NA
PDHB	ENSGALG00000007103	0.76	0.001	NA	NA
PDZK1	ENSGALG00000015492	1.52	0.0206	NA	NA
PGM2	ENSGALG00000000486	0.81	0.0241	NA	NA
PHF3	ENSGALG00000016267	1.22	0.0174	NA	NA
PIGS	ENSGALG00000003665	0.81	0.0322	NA	NA
PISD	XM_415253	0.78	0.034	NA	NA
PITPNC1	ENSGALG00000003668	1.34	0.0319	NA	NA
PKIG	ENSGALG00000004177	0.62	0.0034	NA	NA
PLEKHA5	ENSGALG00000013134	0.8	0.0159	NA	NA
PLEKHC1	ENSGALG00000012425	0.78	0.0121	NA	NA
PLOD2	ENSGALG00000006783	0.77	0.0487	NA	NA
PLXND1	ENSGALG00000008473	0.78	0.006	NA	NA
PPP2R4	ENSGALG00000013978	0.79	0.0312	NA	NA
PRAP1	ENSGALG00000021106	0.62	0.0109	NA	NA
PRCP	ENSGALG00000017247	1.24	0.0294	NA	NA
PRKCE	ENSGALG00000010000	0.73	0.0001	NA	NA
PRKX	CR390276	0.8	0.0364	NA	NA
PRSS35	ENSGALG00000015847	0.66	0.0016	NA	NA
PSD3	ENSGALG00000015428	1.25	0.0479	NA	NA
PTGDS	ENSGALG00000009019	1.65	0.0401	NA	NA
PTPRF	ENSGALG00000010053	0.68	0.0005	NA	NA
PVRL3	ENSGALG00000015367	1.29	0.0286	NA	NA
PXK	ENSGALG00000007052	0.78	0.0449	NA	NA
RAB11B	ENSGALG00000000613	0.82	0.0005	NA	NA
RAB11FIP4	ENSGALG00000003227	0.7	0	NA	NA
RAB31	ENSGALG00000022874	0.77	0.0269	NA	NA
RAB4A	ENSGALG00000011083	0.81	0.0043	NA	NA
RAB5A	ENSGALG00000011272	0.79	0.0341	NA	NA
RAB6A	ENSGALG00000017320	0.83	0.0059	NA	NA
RAB9A	ENSGALG00000016579	0.81	0.0004	NA	NA
RAP2A	ENSGALG00000016889	0.83	0.0177	NA	NA
RASD1	ENSGALG00000004860	0.64	0	NA	NA
RBBP8	ENSGALG00000014982	1.23	0.0034	NA	NA
REEP5	ENSGALG00000023157	1.2	0.0354	NA	NA
RFWD3	XM_414051	0.74	0.0009	NA	NA
RHOBTB3	ENSGALG00000014675	1.33	0.0252	NA	NA
RHOU	ENSGALG00000011073	0.53	0	NA	NA
RHPN2	ENSGALG00000004814	0.76	0.033	NA	NA
RIMBP2	ENSGALG00000002579	0.55	0.0008	NA	NA
RNF149	ENSGALG00000016779	0.75	0.0219	NA	NA
RPRD1B	ENSGALG00000006788	0.83	0.0128	NA	NA
RSPO3	ENSGALG00000014829	1.28	0.0035	NA	NA
RSU1	ENSGALG00000008720	0.81	0.0097	NA	NA
SAMD11	ENSGALG00000002228	0.69	0.0338	NA	NA
SAR1B	ENSGALG00000006419	0.81	0.0418	NA	NA
SCCPDH	ENSGALG00000010641	0.82	0.0097	NA	NA
SCN4B	ENSGALG00000007409	1.51	0.0217	NA	NA
SDR42E1	ENSGALG00000005456	1.36	0.0023	NA	NA
SEBOX	BX930180	0.59	0.0239	NA	NA
SEC31B	ENSGALG00000005722	0.68	0	NA	NA
SECISBP2L	ENSGALG00000004984	0.75	0.0008	NA	NA
SEMA6D	ENSGALG00000004844	1.41	0.0099	NA	NA
SGK1	ENSGALG00000013971	0.68	0.0001	NA	NA
SGMS1	ENSGALG00000003701	1.21	0.0034	NA	NA
SGPP2	ENSGALG00000005245	1.57	0.0055	NA	NA
SGSM1	ENSGALG00000005379	0.74	0.0013	NA	NA
SH3YL1	ENSGALG00000016362	1.33	0.0039	NA	NA
SLC22A5	ENSGALG00000021104	1.44	0.038	NA	NA
SLC25A22	ENSGALG00000014295	0.82	0.0001	NA	NA
SLC25A3	ENSGALG00000011514	1.21	0.0367	NA	NA
SLC25A33	ENSGALG00000002519	1.49	0.0061	NA	NA
SLC25A48	ENSGALG00000006341	0.5	0.0002	NA	NA
SLC2A12	ENSGALG00000013980	0.66	0.0009	NA	NA
SLC35F2	ENSGALG00000017167	1.51	0.0457	NA	NA
SLC6A2	ENSGALG00000003560	1.61	0.0016	NA	NA
SLCO2B1	ENSGALG00000017302	1.54	0.0002	NA	NA
SMC5	ENSGALG00000015118	0.82	0.0198	NA	NA
SMOC1	XM_001231760	0.51	0.0449	NA	NA
SMTN	ENSGALG00000011865	0.75	0.0259	NA	NA
SNORD89	ENSGALG00000025284	0.65	0.0034	NA	NA
SPTSSB	ENSGALG00000023588	0.64	0.0039	NA	NA
SRR	ENSGALG00000003155	1.3	0.0078	NA	NA
SSPN	XM_416438	0.48	0.0001	NA	NA
STBD1	XM_429975	1.23	0.0319	NA	NA
STYX	ENSGALG00000012411	0.73	0.0007	NA	NA
SUCO	ENSGALG00000003081	0.76	0.005	NA	NA
SULT4A1	XM_416456	0.59	0.0001	NA	NA
SUPT3H	ENSGALG00000016705	1.41	0.0003	NA	NA
SVIL	ENSGALG00000007331	0.71	0.0002	NA	NA
SYDE2	ENSGALG00000008680	0.75	0.0005	NA	NA
TBC1D1	ENSGALG00000013521	0.82	0.0006	NA	NA
TBC1D8	ENSGALG00000016776	0.7	0.0003	NA	NA
TBCA	ENSGALG00000004353	0.81	0.0106	NA	NA
TC2N	ENSGALG00000010738	1.88	0	NA	NA
TDP2	ENSGALG00000013637	0.8	0.0341	NA	NA
TEAD3	U46127	0.81	0.0014	NA	NA
TECPR2	ENSGALG00000011373	0.82	0.0477	NA	NA
TECR	ENSGALG00000005776	1.26	0.005	NA	NA
TEN1	ENSGALG00000002116	1.25	0.0387	NA	NA
TES	ENSGALG00000009398	0.83	0.0434	NA	NA
THPO	NM_001001784	1.21	0.0323	NA	NA
THSD7B	ENSGALG00000012362	0.7	0.0006	NA	NA
TINAG	ENSGALG00000016300	1.26	0.0186	NA	NA
TLCD1	ENSGALG00000003973	0.79	0.0357	NA	NA
TM4SF4	ENSGALG00000010427	0.8	0.0166	NA	NA
TMC5	ENSGALG00000006911	1.46	0.0008	NA	NA
TMC7	ENSGALG00000006889	1.22	0.0354	NA	NA
TMCC1	ENSGALG00000008487	0.82	0.006	NA	NA
TMEM135	ENSGALG00000017241	0.77	0.0097	NA	NA
TMEM150C	ENSGALG00000011175	1.24	0.011	NA	NA
TMEM169	ENSGALG00000011493	1.23	0.0251	NA	NA
TMEM199	ENSGALG00000023757	1.29	0.0234	NA	NA
TMEM246	ENSGALG00000015545	0.79	0.0012	NA	NA
TMEM64	ENSGALG00000015915	1.35	0.0018	NA	NA
TMPRSS2	ENSGALG00000016144	1.22	0.021	NA	NA
TNFRSF21	ENSGALG00000016719	0.78	0.0109	NA	NA
TOP1MT	ENSGALG00000016146	1.39	0.0028	NA	NA
TP53INP1	ENSGALG00000015987	0.79	0.0044	NA	NA
TPP1	ENSGALG00000022706	1.27	0.0256	NA	NA
TPPP	ENSGALG00000012515	0.61	0.0007	NA	NA
TRABD	ENSGALG00000008705	0.81	0.0166	NA	NA
TRAF7	ENSGALG00000005767	0.73	0.0133	NA	NA
TRAPPC10	ENSGALG00000022803	0.81	0.0126	NA	NA
TRIM36	ENSGALG00000008188	0.7	0.0336	NA	NA
TRIP11	ENSGALG00000010763	0.75	0.0136	NA	NA
TRPA1	ENSGALG00000015632	0.64	0.0299	NA	NA
TSR1	ENSGALG00000003180	0.67	0.0002	NA	NA
TTC12	ENSGALG00000007833	1.25	0.0101	NA	NA
TTLL4	CR390011	0.78	0.0001	NA	NA
TUBA1C	V00388	0.6	0.0011	NA	NA
TUBA3E	ENSGALG00000010439	0.65	0.0025	NA	NA
TXNDC9	ENSGALG00000016763	0.83	0.0208	NA	NA
UBXN4	ENSGALG00000012259	1.2	0.0006	NA	NA
UCHL1	ENSGALG00000014261	0.46	0.0019	NA	NA
UGT1A1	BX936172	1.35	0.0316	NA	NA
UGT2A3	ENSGALG00000011805	1.31	0.0351	NA	NA
UNC13B	ENSGALG00000002165	0.77	0.0094	NA	NA
UPRT	ENSGALG00000007793	0.82	0.002	NA	NA
USP5	ENSGALG00000014525	0.78	0.0051	NA	NA
USP54	BU144368	0.83	0.0309	NA	NA
VIPR1	ENSGALG00000005259	1.22	0.0234	NA	NA
VMP1	ENSGALG00000005160	0.73	0	NA	NA
WNT9A	ENSGALG00000005401	1.29	0.0108	NA	NA
XKRX	ENSGALG00000006637	0.57	0	NA	NA
XPNPEP2	ENSGALG00000003949	1.27	0.0284	NA	NA
ZMYND19	ENSGALG00000008798	0.81	0.0271	NA	NA
ZNF767	ENSGALG00000004819	0.81	0.0053	NA	NA
ZYG11B	ENSGALG00000010643	0.81	0.0334	NA	NA
